# Supplementary material for: Acute Infections and Inflammatory Biomarkers in Patients with Acute Pulmonary Embolism
Source: J Clin Med. 2023 May 18;12(10):3546. doi: 10.3390/jcm12103546 (PMC10219100; doi:10.3390/jcm12103546)
Supplement: Supplementary file 1 [file jcm-12-03546-s001.zip]

Archive with 1 entries (1 files):
- jcm-2320466-supplementary.pdf
